# Supplementary material for: Lichen Biodiversity and Near-Infrared Metabolomic Fingerprint as Diagnostic and Prognostic Complementary Tools for Biomonitoring: A Case Study in the Eastern Iberian Peninsula
Source: J Fungi (Basel). 2023 Oct 31;9(11):1064. doi: 10.3390/jof9111064 (PMC10672448; doi:10.3390/jof9111064)
Supplement: Supplementary file 1 [file jof-09-01064-s001.zip]

Archive with 4 entries (4 files):
- Figure S1.pdf
- supplementary.pdf
- Tables S1 and S2.pdf
- ZIP file S1.zip
